# Supplementary material for: Prionochelys matutina Zangerl, 1953 (Testudines: Pan-Cheloniidae) from the Late Cretaceous of the United States and the evolution of epithecal ossifications in marine turtles
Source: PeerJ. 2018 Nov 1;6:e5876. doi: 10.7717/peerj.5876 (PMC6215699; doi:10.7717/peerj.5876)
Supplement: Table S1 [file peerj-06-5876-s001.xlsx]

## Sheet: Sheet1
Species	Specimen ID	Type	Elements	Locality	Formation	Reference	Locality
Prionochelys matutina
	CNHM P27561	(holotype)		Dallas County, AL	Mooreville Chalk	Zangerl, 1953, fig. 118, p. 255
	CNMH P27479			Dallas County, AL	Mooreville Chalk	Zangerl, 1953
	CNHM PR222			Dallas County, AL	Mooreville Chalk	Zangerl, 1953
	CNHM PR185			Greene County, AL	Mooreville Chalk	Zangerl, 1953
	CNHM PR31			Greene County, AL	Mooreville Chalk	Zangerl, 1953
	MSC 3500	Juvenile	Nuchal, 5 neurals, 2 epineurals, 3 costals, left half of plastron, 6 peris	Greene County, AL	Mooreville Chalk		Agr-37
	MSC 6086		8th neural, xiphiplastron	Greene County, AL	Mooreville Chalk		Agr-17
(MSC Display)	MSC 3036		Nearly complete carapace, pelvis, plastron, tons of frags	Greene County, AL	Lwr unnamed memb.		Agr-7
	MSC 2720		Single peripheral	Greene County, AL	Mooreville Chalk		Agr-29
	MSC 1915		Single peripheral	Greene County, AL	Mooreville Chalk		Agr-5
	MSC 2250		Single peripheral	Hale County, AL	Tombigbee Sands		Ahl-1
	MSC 39013	Large adult	Left peri series, partial nuchal, 3 partial costals, cervical verts, 2 neurals, 1 epineural	Greene County, AL	Mooreville Chalk		Agr-7
	MSC 1540		Nearly comp. peri series, nuchal, right side of plastron, ilium, scap, coracoid, neural + epi	Pickens County, AL	Mooreville Chalk		Apn 1
	MSC 38604		11 peris, 6 neurals, 1 epineural, 1 suprapygal	Dallas County, AL	Mooreville Chalk		Ada-3
	MSC 2610		3 peris, partial hypoplastron, pygal	Greene County, AL	Mooreville Chalk		Agr-27
	MSC 2045		Pygal, ischium, 1 peri, numerous fragments	Greene County, AL	Mooreville Chalk		Agr-5
	MSC 3140		Nuchal, 1 peripheral, numerous fragments	Dallas County, AL	Mooreville Chalk		Ada-3
	MSC 1719		Two large peripherals, two neurals, partial caudal vertebra	Greene County, AL	Mooreville Chalk		Agr-7
	MSC 5626		Partial plastron, ilium, 3 peripherals, cervical vertebra	Greene County, AL	Mooreville Chalk		Agr-9
	MSC 39030		Partial cranium, episuprapygal/pygal, and assorted fragments	Greene County, AL	Mooreville Chalk		Agr-5
Prionochelys nauta
	CNHM P26237	(holotype)		Howard County, AR	Marlbrook Marl	Zangerl, 1953, fig. 114, p. 250
	CNHM P26238			Howard County, AR	Marlbrook Marl	Zangerl, 1953, fig. 114, p. 250
	CNHM PR271			Howard County, AR	Marlbrook Marl	Zangerl, 1953
	CNHM P27456			Clark County, AR	Marlbrook Marl	Zangerl, 1953
	CNHM P27461			Clark County, AR	Marlbrook Marl	Zangerl, 1953, fig. 115, p. 251
	CNHM PR221			Clark County, AR	Marlbrook Marl	Zangerl, 1953
	CNHM P27460			Clark County, AR	Marlbrook Marl	Zangerl, 1953
	CNHM P27454			Clark County, AR	Marlbrook Marl	Zangerl, 1953, fig. 115, p. 251
	ALMNH 6673		3 posterior peripherals	Sumter County, AL	Demopolis Chalk
Prionochelys galeotergum
	CNHM PR125	(holotype)		Cove County, KS	Niobrara	Zangerl, 1953, fig. 121, p. 259
