# Supplementary material for: Prionochelys matutina Zangerl, 1953 (Testudines: Pan-Cheloniidae) from the Late Cretaceous of the United States and the evolution of epithecal ossifications in marine turtles
Source: PeerJ. 2018 Nov 1;6:e5876. doi: 10.7717/peerj.5876 (PMC6215699; doi:10.7717/peerj.5876)
Supplement: File S1 [file peerj-06-5876-s002.txt]

#NEXUS
[written Thu Aug 23 18:05:58 CDT 2018 by Mesquite  version 3.31 (build 859) at DrewPC/192.168.137.1]

BEGIN TAXA;
	TITLE Taxa;
	DIMENSIONS NTAX=28;
	TAXLABELS
		Allopleuron_hofmanni Puppigerus_camperi Dermochelys_coriacea Baptemys_wyomingensis Caretta_caretta Chelonia_mydas Chelydra_serpentina Ctenochelys_acris Ctenochelys_stenoporus Desmatochelys_padillaii Emarginachelys_cretacea Eretmochelys_imbricata Kinosternon_flavescens Lepidochelys_kempii Lepidochelys_olivacea Mesodermochelys_undulatus Natator_depressus Ordosemys_leios Peritresius_martini Peritresius_ornatus Plesiochelys_etalloni Portlandemys_macdowelli Prionochelys_matutina Protochelydra_zangerli Protostega_gigas Santanachelys_gaffneyi Solnhofia_parsonsi Toxochelys_latiremis 
	;

END;


BEGIN CHARACTERS;
	TITLE  'Matrix in file "Supplemental File S2 - 2018.Gentry.Prionochelys Matrix"';
	DIMENSIONS  NCHAR=257;
	FORMAT DATATYPE = STANDARD GAP = - MISSING = ? SYMBOLS = "  0 1 2 3 4 5";
	CHARSTATELABELS 
		1 'NA, presence/absence',
		2 NA_medial_contact,
		3 NA_size_of_nasals,
		4 PF_medial_contact,
		5 'PF pref-vomer contact',
		6 'PR pref-palatine contact',
		7 PF_dorsal_exposure,
		8 PF_cranial_scutes,
		9 'LA presence/absence',
		10 FR_orbit_contribution,
		11 FR_medially_fused,
		12 FR_direction_orbits,
		13 'PA parieta-squamosal contact',
		14 PA_foramen_nervi_trigemini,
		15 PA_posterodorsal_margin,
		16 PA_contribution_proc._troch._otic.,
		17 'PA foramen stap-tempor.',
		18 PA_pineal_foramen,
		19 'JU jugal-squamosal contact',
		20 JU_participation_upp._temp._emargination,
		21 'JU jugal-quadrate contact',
		22 JU_medial_process,
		23 QJ_lower_temp._emarg.,
		24 'QJ qj-maxilla contact',
		25 'QJ qj-squamosal contact',
		26 'SQ sq-postorbital contact',
		27 'SQ sq-supraoccip. contact',
		28 SQ_posterolateral_protub.,
		29 SQ_posterior_process,
		30 'SQ sq-qudrate contact',
		31 'PO po-palatine contact',
		32 ST_supratemporal,
		33 PM_apertura_narium_externa,
		34 PM_fusion_pm,
		35 PM_foramen_prepalatinum,
		36 PM_apertue_narium_externa,
		37 PM_medial_premax._hook,
		38 PL_contribution_braincase_wall,
		39 PL_contribution_upp._triturating_surf,
		40 PL_secondary_palate,
		41 'PL palatine-vomer contact',
		42 MX_triturating_surface_definition,
		43 MX_accessory_ridges,
		44 'VO number of vomer(s)',
		45 'VO vomer-pterygoid contact',
		46 VO_vomerine_teeth,
		47 'VO vo-premaxila contact',
		48 VO_ventral_crest,
		49 VO_shape_palate_roof,
		50 VO_vomerine_pillar,
		51 VO_upper_triturating_surface,
		52 'QU cavum acustico-jugulare',
		53 QU_caum_tympani,
		54 QU_precolumellar_fossa,
		55 QU_antrum_postoticum,
		56 'QU arrangement qu,op,stape, E. tube',
		57 QU_proc._trochlerais_oticum,
		58 QU_musculatory_facet_of_proc.t.O,
		59 'QU qu-basiphenoid',
		60 'EPt absence/presence',
		61 PT_teeth,
		62 PT_basipterygpod_process,
		63 PT_interpterygoid_vacuity,
		64 'PT pt-basioccipital',
		65 PT_proces._troch._pteryg,
		66 PT_foramen_palat._post.,
		67 PT_medial_contact,
		68 PT_contribution_foram._palat._post.,
		69 PT_vertical_flange,
		70 'PT pterygoid-exoccipital',
		71 PT_fossa_podocnemidoidea,
		72 PT_proc._pteryg._externus,
		73 PT_position_pt_respec_bs,
		74 PT_medial_ridge,
		75 PT_posterolateral_extension,
		76 SO_crista_supraoccip.,
		77 SO_dorsal_exposure,
		78 SO_horizontal_crest,
		79 EX_medial_contact,
		80 BO_anterior_morphology,
		81 'BO deep C-shaped',
		82 PR_dorsal_exposure,
		83 OP_transverse_plane,
		84 OP_ventral_ridge,
		85 OP_procesus_interfenestralis,
		86 BS_rostrum_basisphenoidale,
		87 BS_paired_of_ventral_pits,
		88 BS_ventral_surface_shape,
		89 'BS rough surface between bs-bo',
		90 BS_dorsum_sellae,
		91 BS_foramen_carotic_laterale,
		92 BS_foramen_ant._can._car._int,
		93 HY_facil_nerve_path,
		94 SA_size_of_foramen_stap._temp.,
		95 SA_position_of_foramen_st._temp,
		96 RS_recessus_scalae_tympani,
		97 FJ_foramen_jugulare_posterius,
		98 'FN foramen nervi hypoglossi (XII)',
		99 IC_internal_carotid_artery_splitting,
		100 IC_foramen_post._canc._carot._intern.,
		101 PAr_palatine_artery,
		102 FP_fenestra_perilymphatica,
		103 CS_cranial_scute_D,
		104 CS_cranial_scute_X_vs_D,
		105 CS_cranial_scute_X_vs_G,
		106 'CS cranial scutes A,B, C',
		107 CS_cranial_scute_O,
		108 CS_cranial_scute_P,
		109 DE_medial_contact,
		110 DE_width_triturating_surface,
		111 DE_symphyseal_ridge,
		112 DE_lingual_ridge,
		113 'DE dentary-surangular arrangement',
		114 SP_splenial,
		115 CA_carapacial_scutes,
		116 CA_parallel_keels,
		117 'CA+PLA sculpturing of surface',
		118 'CA+PLA pattern of sculpturing',
		119 CA_carapacial_sutures,
		120 NU_nuchal_articulation_with_neural,
		121 NU_costiform_process,
		122 NU_length_vs_width,
		123 NU_posteriomedial_fontanelles,
		124 NE_neural_formula,
		125 NE_shape_of_neurals,
		126 NE_number_of_neurals,
		127 Epineruals,
		128 PE_peripheral_gutter,
		129 PE_number_of_peripherals,
		130 PE_anterior_musk_ducts,
		131 CO_costals_1_contact,
		132 CO_posterior_costals_contact,
		133 CO_distal_rib_end,
		134 CO_rib_free_peripherals,
		135 CO_alternative_lateral_ends,
		136 'CO costal 9 abs/pres',
		137 CO_shape_of_costal_3,
		138 SUP_number_of_suprapygals,
		139 SUP__sup1_vs_sup2,
		140 'CE cervical abs/pres',
		141 PY_pygal_notch,
		142 SPR_supramarginals,
		143 VE_shape_of_vertebrals,
		144 VE_position_of_ver._3_and_4,
		145 'VE vertebrals 3-4 sulcus embayment',
		146 VE_vertebral_1_anterior_carapace,
		147 MA_marginal,
		148 PLR_extrapleurals,
		149 PLA_connection_with_carapace,
		150 PLA_central_plastral_fontanella,
		151 PLA_posterior_plastral_fontanella,
		152 PLA_plastral_kinesis,
		153 PLA_plastral_kinesis_hyop_vs_hypo,
		154 'PLA hyo-hypo contact and shape',
		155 'EN absence/presence',
		156 EN_anterior_process,
		157 EN_size_of_posterior_process,
		158 EN_distinct_posterolateral_process,
		159 EN_shape_in_ventral_view,
		160 EN_suture_with_hyop,
		161 EPI_shape_and_contacts,
		162 EPI_anterior_lip,
		163 HYO_ax._buttress_contact,
		164 HYO_termination_ax._buttress,
		165 'ME absence/presence',
		166 ME_medial_contact,
		167 HYPO_inguinal_buttress_contact,
		168 HYPO_termination_inguinal_buttress,
		169 XI_anal_notch,
		170 XI_shape_of_xiphiplastron,
		171 PLAS_plastral_scutes,
		172 PLAS_midline_sulcus,
		173 GU_number_of_gulars,
		174 EXT_extragulars,
		175 EXT_extragulars_medial_contact,
		176 EXT_anterior_plastral_tuberosities,
		177 EXT_restricted_to_epiplastron,
		178 'IN intergular absence/presence',
		179 HU_number_of_pairs,
		180 'HU humero-pectoral sulcus',
		181 'PEC pectorals abs/pres',
		182 'PEC anterior-posteriorl developed',
		183 'ABD abdominals abs/pres',
		184 AN_anal_vs_xiphiplastron,
		185 'INF inframarginal absence/presence',
		186 CER_cervical_rib_size,
		187 CEV_transverse_process,
		188 CEV_ventral_keels,
		189 CEV_cervicals_8_vs_7,
		190 CEV_diapophyses,
		191 CEV_central_articulation,
		192 CEV__cervical_8_vs_dorsal_cerv._1,
		193 CEV_biconvex_middle_neck,
		194 'CEV biconvex absence/presence',
		195 CEV_biconvex_position,
		196 CEV_cervicals_5_and_6,
		197 CEV_cervicals_6_and_7_double,
		198 CEV_cervicals_6_and_7_central,
		199 CEV_cervicals_7_and_8_double,
		200 CEV_heigth_vs_lenght,
		201 CEV_cervical_8_neural_arch,
		202 CEV_postzygapophyses,
		203 CEV_cervical_8_ventral_process,
		204 CEV_cervicals_7_and_8_shape_art.,
		205 DR_dorsal_rib_1_length,
		206 DR_dorsal_ribs_9_and_10,
		207 DR_dorsal_rib_10,
		208 DV_dorsal_vert._articulation,
		209 CA_tail_club,
		210 CA_caudal_centra,
		211 CA_anterior_caudal_centra,
		212 CA_posterior_caudal_centra,
		213 CA_chevrons,
		214 CA_caudal_tail_ring,
		215 SCA_anterodorsal_ridge,
		216 SCA_ventral_ridge,
		217 SCA_horizontal_ridge,
		218 SCA_glenoid_neck,
		219 'SCA lamina between sc/acromion',
		220 SCA_internal_angle,
		221 COR_coracoid_vs_humerus_lenght,
		222 COR_coracoid_foramen,
		223 CLE_cleithrum,
		224 PEL_pelvis_shell_attachment,
		225 PEL_thryoid_fenestra,
		226 IL_iliac_neck,
		227 IL_iliac_scar,
		228 IL_shape_of_articular_site,
		229 IL_posterior_notch_in_acetabul.,
		230 IL_thelial_process,
		231 PUP_pubis_lateral_process,
		232 PUB_epipubics,
		233 ISC_ischium_contact_with_plastron,
		234 ISC_metischial_process,
		235 'HYS hypoischium absence/presence',
		236 HUM_ectepicondylar_foramen,
		237 HUM_proximal_articular_surface,
		238 HUM_lateral_process,
		239 HUM_lateral_proc._visible_dorsal_v.,
		240 HUM_lateral_process_shape,
		241 HUM_expansion_lateral_process,
		242 HUM_medial_concavity,
		243 HUM_anterior_projection_lateral_proc.,
		244 HUM_length_vs_width,
		245 HUM_scar_for_muscle_latissimus,
		246 'HUM-FEM length',
		247 ULN_contact_with_radius,
		248 RAD_curves_towards_anterior,
		249 MAN_phalangeal_formula,
		250 MAN_paddles,
		251 MAN_flippers,
		252 ULNR_ulnare_vs_intermedium,
		253 PES_number_of_digits,
		254 'MAN-PES flattening of carpals and tarsals',
		255 'MAN-PES hyperphalangy',
		256 FEM_femoral_trochanters,
		257 TIB_tibial_pit ; 
	MATRIX
	Allopleuron_hofmanni       1--1000011001?0000000000000001011010001111-1010102122021110?12210001110101010001100211010111?00110211???????011111230-020000110010003201121-021100001110-101112111032-0-021--------------11110111200011100012010111110111021112011--0011101112000001010012010101?
	Puppigerus_camperi         1--1??0011000?0000100200000001011010001111-10100?2122021100112?1020-11030101000110021?01011??00110211???????011101000-0200001100100021010111121100001110-101112111032-0-02000?????????00?1111011120001110001201???????1110211120???????????1120000010110?201?1?11
	Dermochelys_coriacea       1--101001000100-00001000000001011000000000-101000002201110021221021-0003000100010002110000000001102220------0001112--?020-00--0-300-----0-----------111-?41-----11032-0-021--------------111101112000110000120-0111110111021112011--0011-0111301001101001202?1?10
	Baptemys_wyomingensis      1--1000?110?110020100000010000011000010002?101000002202110011221001(0 1)?001?0010001?0021?00????02-1?02120------00??01010-01100011001?0000010??1121100000000-201111011112-1?000001-1-0011000011?1?111???????????2?1111??1?111020?12011--1???1?1??????????0??1001?????
	Caretta_caretta            1--100011000010000100200000001011010001111-101200212201121011221020-11010101000110021101011100011021?0------010101030-0200001100000031010101121100011110-101112111032-0-020001---(0 1)0(0 1)0000011110111200011100012011111110111020112001--00111011120100011110120101020
	Chelonia_mydas             1--1000111000100001002000000010110101011120101000212201110011221020-1101000100011002110101110001102110------002011030-0200(0 1)01200100030010111121100001110-101112111032-0-020001---10(0 1)0000011110111200011100(0 1)12011111110111021112001--00111011120100011110120101?10
	Chelydra_serpentina        1--100001000110020100100000000011000100001-10100000220221001122100011101000100010002100000010001002120??????00????000-01200001001000200102-1021100001100-(1 2)01112111032-0-010001-1-0010?11011110111200101110102011111200111020012001--00011?110000---1?0001001?????
	Ctenochelys_acris          1--1000-11011?00?0?0??00?0000101?0000?0001-1010111022?2?200?1?21000?11000101?1011002?101?111000?10211???????001011030-0200101110100?300101?102??????11???101????11032????20??????????????1111010???????10001???11?????111020?1?001??001??1???????????????20??1??1
	Ctenochelys_stenoporus     1--10?001101110000100200?0??0????000000001-1010111022021210?1?21000111000101010110021101011??001?0??????????001011030-0200101110100032010111021100001110-101112111032-0-020001---?00000?0111101?120001110001201???????11102111200?--???????1120000010110?201?1???
	Desmatochelys_padillaii    0010??001100110001101000000001?110?0?0?0???1110???022021210?1??1010111010111000100021?000????00110211???????00??0?000-0100001100?00?2?0?0??1?2???0001????????????????????????????????????11110111200000100002?10??????1110211??????????????112001101??11?202?1???
	Emarginachelys_cretacea    1--1000?11??1100?0100?0001000?01100001?????1010???0220211??1122100111?????010?01??02100?????00????????------??????01??011??0??001?0000?10????21100001000-201111?1?0?2-0?000001-1-00???10?11???111?????????????1???????11102????0?1--01????1??????????0??100??????
	Eretmochelys_imbricata     1--1000111000100001002000000010110100011121101100212201110011221020-1101010100011002110101110001102110??????000011000-0200(0 1)01200100022010111021100001110-101112111032-0-020001---10(0 1)0000011110111200011100012011111110111021112001--00111011120100011110120101020
	Kinosternon_flavescens     1--100001000110120100001010000011000010000-101000002202111011221001100010001000100021000000?0101?02120------000001010101100011002011000100-1121100000001121---?-11022-01000001-1-11-1-2011111011110???11101021-1111110111020012011--111110110010---1?000100100?0?
	Lepidochelys_kempii        1--100011100010000100200000001011010001111-101000212201121011221020-1101010100011002110101110001102110??????01(0 1)111000-0200001200(0 1)00022010111121100011110-101112111032-0-020001---00(0 1)0000011110111200011100012011111110111020112001--00111011120100011110120101020
	Lepidochelys_olivacea      1--100011100010000100200000001011010001111-101000212201121011221020-1101010100011002110101110001102110??????01(0 1)1110(0 3)0-0200001200(0 1)00022010111121100?11110-101112111032-0-020001---00(0 1)0000011110111200011100012011111110111020112001--00111011120100011110120101020
	Mesodermochelys_undulatus  ???????1???????????????????????????????????????????????????????????????????10???????????????????????????????002011100-020000110?10002?0100-?12??00--1110-10111211?032-0-021--------------11110111200000000002010111110111021112011--0011101112010011010??202?1?1?
	Natator_depressus          1--100001100010000100200000001011010001111-101000212201110011221020-11010101000110021101011?0001102110??????000111000-0200001100100022010111021100001110-101112111032-0-020001---10(0 1)0000011110111200011100012011111110111021112001--0011101112010001?110120101011
	Ordosemys_leios            0???????110??10?{1 2}???01?00?????????????0??0-?????????2??111??11???0?0?????00???????????10?????0???0????????????????000-0100001101110000010101?2010000111?-10???????002-000000???1??0?0?0(0 1)0011?0111210000?00??0??01112101110200??001--000?1?10?000---1?0???????????
	Peritresius_martini        ??????????????????????????????????????????????????????????????????????????????????????????????????????????????????030-0200101110100032010111021100001110?1??????11032?0?0200??????00000?0??1??1???????1???01201????????????????001??001??1???????????????????????
	Peritresius_ornatus        ????????????????????????????????????????????????????????????????????????????????????????????????????????????????1?03110200101110100030010111021100001110-1??????11032-0-0200???????0000???????????????????0?201??????????????????????????????????????????????????
	Plesiochelys_etalloni      001100001100(0 1)1001010000000000?011000000001-10100?0022021100112210110100100010001?00110000???000??02120??????000000000?01000011001?0020010100020100000(0 1)00-00111101?1?2-1000000001000000000???????????????????0010??????1110?????0?1--0?????1??000---10?00100??????
	Portlandemys_macdowelli    00110000110??1001????0????0000011000000001-10100000220211001122100101101000???01000110000??10001102120??????001000???????????????????????????????????????????????????????????????????????????????????????????????????????????????????????????????????????????????
	Prionochelys_matutina      ??????????????????????????????????????0000-1010?1?022?2?20011221?????10?000???01100??101??11?00?1?211?????????????030-02001011101000300101-102??????1110-10?????1?032-0-020????????????????????????????????????????????????11???01????1??1???100??0??????????????
	Protochelydra_zangerli     1--10?0?10?0110???10010000000?0110000???0??101????0220?21???12210011????00010?0???0???0?????00????21?0????????????????0???????00????0???0????????0001000-201112?1?0?2-0-0000?1-1-00?0?110????????????????????????????????????120?1--0????????????????????????????
	Protostega_gigas           1--0??001000??0?0010100000?0??0110?0?00001-1110000022021210?1?2102?-11030111000100021?000????001?0211???????000100230-01000011001000200000--1----0--1110-301113121032-0-021--------------111?011120????100002010111110111021112001--0011101112001101111112020101?
	Santanachelys_gaffneyi     0010000?1100110?0010120000000?0110?0001001-1110000022021100?12210100?00100110?01??02??00????00?1?022????????00??01000?0?000011001?00200100-?020000?01100-30111211?012-0?00?0?????????????11???????????0?????0?1?1?????111021???0??--0???1?1??2?0---?01011102?1???
	Solnhofia_parsonsi         0011000?1101(0 1)100101000000?0000011000000100-1110--0022021100112210010010200010001100210000???0001102120??????011100000-0??0?011001?00200102-1?20100?01100-10???111?002-000000??????000?00?110?00--------???????1?10????111020???0??--??0?1?1??000---1?0?0100?0000?
	Toxochelys_latiremis       101100001101110010100000000001011000000000-1010001022021100?12210000110101010001000210010001000110212?------00(0 1)101000-02001011001000200101111211?00011(0 1)0-201112111032-0-0200???1??0???01011?10111200??0????1?01011??001110?00??00?--0???111??100---?0110110??1?00

;

END;
BEGIN SETS;
	CHARSET Cranial   =   1 -  108;
	CHARSET Lower_Jaw   =   109 -  114;
	CHARSET Carapace   =   115 -  118 120 -  126 129 -  136 138 -  145 147 -  148;
	CHARSET Plastron   =   149 -  150 152 -  185;
	CHARSET Neck   =   186 -  204;
	CHARSET Ribs   =   205 -  207;
	CHARSET Vertebrae   =   208;
	CHARSET Tail   =   209 -  214;
	CHARSET Pectoral_Girdle   =   215 -  223;
	CHARSET Pelvic_Girdle   =   224 -  235;
	CHARSET Forelimb   =   236 -  252;
	CHARSET Hindlimb   =   253 -  257;

	TAXPARTITION * UNTITLED  =  Outgroup :  4 7 11 13 24;

	TAXSET Parham_Outgroup  =  4 7 11 13 24;

END;

BEGIN MESQUITECHARMODELS;
	ProbModelSet * UNTITLED   =  'Mk1 (est.)':  1 -  257;
END;

BEGIN ASSUMPTIONS;
	OPTIONS DEFTYPE = unord PolyTcount = MINSTEPS;
	TYPESET * UNTITLED   =  unord:  1 -  6 8 -  16 18 -  21 23 -  41 43 -  46 48 -  49 51 -  52 54 56 58 -  62 64 -  65 68 -  71 73 -  74 76 -  84 86 -  93 95 -  98 100 -  110 112 -  114 116 -  120 122 -  128 130 -  131 133 -  137 139 -  141 143 -  164 166 -  167 169 -  182 184 186 -  204 206 -  216 218 220 -  222 224 -  237 239 -  249 253 -  255 257, ord:  7 17 22 42 47 - 53\3 55 57 63 - 66\3 67 72 - 75\3 85 94 99 111 115 121 129 - 132\3 138 142 165 - 168\3 183 185 205 217 219 223 238 250 -  252 256;

	EXSET * UNTITLED  = ;

END;

BEGIN MacClade;
	Version 4.0 75;
	LastModified 2092064106;
	FileSettings treewindow '1' '1' '1' '0';
	Singles 010;
	Editor 000110011111111000100 '1' '24' Geneva '9' '100' '1' all;
	EditorPosition '40' '4' '920' '1276';
	TreeWindowPosition '40' '2' '920' '1274';
	ListWindow Characters open Geneva '9' '50' '25' '265' '495' 00;
	ListWindow Taxa open Geneva '9' '69' '321' '825' '360' 100;
	ListWindow Trees open Geneva '9' '50' '10' '185' '379';
	ListWindow TypeSets closed Geneva '9' '50' '10' '276' '490';
	ListWindow WtSets closed Geneva '9' '50' '10' '276' '490';
	ListWindow ExSets closed Geneva '9' '50' '10' '276' '490';
	ListWindow CharSets closed Geneva '9' '50' '10' '249' '188';
	ListWindow TaxSets open Geneva '9' '151' '93' '153' '184';
	ListWindow NexusBlocks closed Geneva '9' '50' '10' '276' '490';
	ChartWindowPosition '52' '30' '878' '1220';
	StateNamesSymbols closed Geneva '9' '10' '50' '30' '148' '220';
	WindowOrder List TaxSets List Taxa Tree List Characters List Trees;
	OtherSymbols & / 00 ? -;
	Correlation '0' '0' '1000' '0' '0' 10011010;
	Salmo 00000001;
	EditorFile '2';
	ExportHTML _ MOSS '100' 110000;
	PrettyPrint 10;
	CharLegendPosition '864' '1175' '77' '85';
	TreeLegendPosition '877' '1077' '64' '93';
	EditorToolsPosition '810' '419' '115' '165';
	TreeToolsPosition '799' '5' '126' '138';
	TreeWindowProgram 10;
	TreeWindow 0000;
	Continuous '0' '3' 1;
	Calculations 0000001;
	SummaryMode '0' '0' 0;
	Charts Geneva '9' ( normal ) 0010;
	NexusOptions '0' '0' '50' 001011011;
	TipLabel '1';
	TreeFont Geneva '9' ( normal );
	TreeShape 1.0 1.0 0100;
	TraceLabels 0101;
	ChartColors '0' '0' '-1' '9' 11;
	ChartBiggestSpot 1;
	ChartPercent 10;
	ChartBarWidth '10' 1;
	ChartVerticalAxis 10101;
	ChartMinMax '0';
	TraceAllChangesDisplay '1' 1;
	BarsOnBranchesDisplay '0' '0' '-5536' '10000' '10000' '10000' '10000' '-5536' '-536' '-536' '-536' '6' '1' 0000101;
	ContinuousBranchLabels 0;
	AllStatesBranchLabels 1;
	IndexNotation '2' 1;
	PrintTree 10.00 '2' '2' '2' '2' '2' '2' '2' '2' '2' '2' '2' Geneva '9' ( normal ) Geneva '10' ( normal ) Geneva '9' ( normal ) Geneva '9' ( normal ) Geneva '9' ( bold ) Geneva '9' ( normal ) Geneva '9' ( normal ) '0' '0' '0' '0' '0' '0' '0' '0' '0' '0' '0' '0' '0' '0' '0' '0' '0' '0' '0' '0' '0' '0' '0' '0' '0' '0' '0' '0' '0' '0' '1' '1' '1' '1' '81' '114' '-39' '4' '-40' '0' '1' '2' '1' '8' '0' '0' '0' '2' 1000111000000000000100000111000;
	MatchChar 00 .;
	EntryInterpretation 01;
	ColorOptions 0;
	TreeTools '0' '5' '4' '0' '10' '4' '0' 00100111111101110;
	EditorTools '0' '0' '0' '1000' '0' '0' '6' '3' 000001011100001;
	PairAlign '2' '2' '3' '2' '1' '1' '2' '1' '3' 1010;
	BothTools '1';

END;
BEGIN LABELS;
	TAXAGROUPLABEL Outgroup COLOR = (RGB 1 1 1) ;
	TAXAGROUPLABEL Untitled_Group COLOR = (RGB 1 0.53333333 0.81176471) ;


END;

BEGIN TREES;
	Title Tree_Block;
	ID 015d1d675f8a1;
	LINK Taxa = Taxa;
	TRANSLATE
[0] 		n0 Allopleuron_hofmanni,
[1] 		n1 Puppigerus_camperi,
[2] 		n2 Dermochelys_coriacea,
[3] 		n3 Baptemys_wyomingensis,
[4] 		n4 Caretta_caretta,
[5] 		n5 Chelonia_mydas,
[6] 		n6 Chelydra_serpentina,
[7] 		n7 Ctenochelys_acris,
[8] 		n8 Ctenochelys_stenoporus,
[9] 		n9 Desmatochelys_padillaii,
[10] 		n10 Emarginachelys_cretacea,
[11] 		n11 Eretmochelys_imbricata,
[12] 		n12 Kinosternon_flavescens,
[13] 		n13 Lepidochelys_kempii,
[14] 		n14 Lepidochelys_olivacea,
[15] 		n15 Mesodermochelys_undulatus,
[16] 		n16 Natator_depressus,
[17] 		n17 Ordosemys_leios,
[18] 		n18 Peritresius_martini,
[19] 		n19 Peritresius_ornatus,
[20] 		n20 Plesiochelys_etalloni,
[21] 		n21 Portlandemys_macdowelli,
[22] 		n22 Prionochelys_matutina,
[23] 		n23 Protochelydra_zangerli,
[24] 		n24 Protostega_gigas,
[25] 		n25 Santanachelys_gaffneyi,
[26] 		n26 Solnhofia_parsonsi,
[27] 		n27 Toxochelys_latiremis;
	TREE 'Molecular backbone++++' = (((n3,n12),n6),(n2,(((n4,(n14,n13)),n11)[%selected = on ],(n16,n5))))[% ] [% ] [%  setBetweenBits = selected ];

END;


BEGIN TREES[!'Parameters: Tree search criterion: minimize Tree value using character matrix'];
	Title 'Trees from Mesquite''s heuristic search';
	ID 0163f60edfdc3;
	LINK Taxa = Taxa;
	TRANSLATE
[0] 		n0 Allopleuron_hofmanni,
[1] 		n1 Puppigerus_camperi,
[2] 		n2 Dermochelys_coriacea,
[3] 		n3 Baptemys_wyomingensis,
[4] 		n4 Caretta_caretta,
[5] 		n5 Chelonia_mydas,
[6] 		n6 Chelydra_serpentina,
[7] 		n7 Ctenochelys_acris,
[8] 		n8 Ctenochelys_stenoporus,
[9] 		n9 Desmatochelys_padillaii,
[10] 		n10 Emarginachelys_cretacea,
[11] 		n11 Eretmochelys_imbricata,
[12] 		n12 Kinosternon_flavescens,
[13] 		n13 Lepidochelys_kempii,
[14] 		n14 Lepidochelys_olivacea,
[15] 		n15 Mesodermochelys_undulatus,
[16] 		n16 Natator_depressus,
[17] 		n17 Ordosemys_leios,
[18] 		n18 Peritresius_martini,
[19] 		n19 Peritresius_ornatus,
[20] 		n20 Plesiochelys_etalloni,
[21] 		n21 Portlandemys_macdowelli,
[22] 		n22 Prionochelys_matutina,
[23] 		n23 Protochelydra_zangerli,
[24] 		n24 Protostega_gigas,
[25] 		n25 Santanachelys_gaffneyi,
[26] 		n26 Solnhofia_parsonsi,
[27] 		n27 Toxochelys_latiremis;
	TREE 'Tree 1 from search (criterion: minimize Tree value using character matrix)+' = ((((((((n1,(n16,((n11,n5),(n13,(n14,n4))))),(n8,(n18,(n19,(n22,n7))))),n0),(n15,n2)),n27),n6),(n10,(n12,n3))),n23);
	TREE 'Tree 2 from search (criterion: minimize Tree value using character matrix)+' = (((n10,(n12,n3)),n23),((((((n1,(n16,((n11,n5),(n13,(n14,n4))))),(n8,(n18,(n19,(n22,n7))))),n0),(n15,n2)),n27),n6));
	TREE 'Tree 3 from search (criterion: minimize Tree value using character matrix)+' = ((n10,(n12,n3)),(((((((n1,(n16,((n11,n5),(n13,(n14,n4))))),(n8,(n18,(n19,(n22,n7))))),n0),(n15,n2)),n27),n6),n23));
	TREE 'Tree 4 from search (criterion: minimize Tree value using character matrix)+' = ((n6,((((((n1,(n16,((n11,n5),(n13,(n14,n4))))),(n8,(n18,(n19,(n22,n7))))),n0),(n15,n2)),n27),(n10,(n12,n3)))),n23);
	TREE 'Tree 5 from search (criterion: minimize Tree value using character matrix)+' = ((((((n0,(n15,n2)),((n1,(n16,((n11,n5),(n13,(n14,n4))))),(n8,(n18,(n19,(n22,n7)))))),n27),n6),(n10,(n12,n3))),n23);
	TREE 'Tree 6 from search (criterion: minimize Tree value using character matrix)+' = ((((((((n1,(n16,((n11,n5),((n14,n13),n4)))),(n8,(n18,(n19,(n22,n7))))),n0),(n15,n2)),n27),n6),(n10,(n12,n3))),n23);
	TREE 'Tree 7 from search (criterion: minimize Tree value using character matrix)+' = ((((((((n1,(n16,((n11,n5),(n14,(n13,n4))))),(n8,(n18,(n19,(n22,n7))))),n0),(n15,n2)),n27),n6),(n10,(n12,n3))),n23);
	TREE 'Tree 8 from search (criterion: minimize Tree value using character matrix)+' = ((((((((n1,(n16,((n11,n5),(n13,(n14,n4))))),((n18,n8),(n19,(n22,n7)))),n0),(n15,n2)),n27),n6),(n10,(n12,n3))),n23);
	TREE 'Tree 9 from search (criterion: minimize Tree value using character matrix)+' = ((((((((n1,(n16,((n11,n5),(n13,(n14,n4))))),(n18,(n8,(n19,(n22,n7))))),n0),(n15,n2)),n27),n6),(n10,(n12,n3))),n23);
	TREE 'Tree 10 from search (criterion: minimize Tree value using character matrix)+' = ((((((((n1,(n16,((n11,n5),(n13,(n14,n4))))),(n8,(n18,((n22,n19),n7)))),n0),(n15,n2)),n27),n6),(n10,(n12,n3))),n23);
	TREE 'Tree 11 from search (criterion: minimize Tree value using character matrix)+' = ((((((((n1,(n16,((n11,n5),(n13,(n14,n4))))),(n8,(n18,(n22,(n19,n7))))),n0),(n15,n2)),n27),n6),(n10,(n12,n3))),n23);
	TREE 'Tree 12 from search (criterion: minimize Tree value using character matrix)+' = ((((((((n1,(n16,((n11,n5),(n13,(n14,n4))))),(n8,(n18,(n19,(n22,n7))))),n0),(n15,n2)),n27),(n10,(n12,n3))),n23),n6);
	TREE 'Tree 13 from search (criterion: minimize Tree value using character matrix)+' = (((((((n1,(n16,((n11,n5),(n13,(n14,n4))))),(n8,(n18,(n19,(n22,n7))))),n0),(n15,n2)),n27),(n10,(n12,n3))),(n6,n23));
	TREE 'Tree 14 from search (criterion: minimize Tree value using character matrix)+' = (((((((n1,(n16,((n11,n5),(n13,(n14,n4))))),(n8,(n18,(n19,(n22,n7))))),n0),(n15,n2)),n27),(n23,n6)),(n10,(n12,n3)));
	TREE 'Tree 15 from search (criterion: minimize Tree value using character matrix)+' = (((((((n1,(n16,((n11,n5),(n13,(n14,n4))))),(n8,(n18,(n19,(n22,n7))))),n0),(n15,n2)),n27),((n10,(n12,n3)),n23)),n6);
	TREE 'Tree 16 from search (criterion: minimize Tree value using character matrix)+' = ((((((n1,(n16,((n11,n5),(n13,(n14,n4))))),(n8,(n18,(n19,(n22,n7))))),n0),(n15,n2)),n27),(((n10,(n12,n3)),n23),n6));
	TREE 'Tree 17 from search (criterion: minimize Tree value using character matrix)+' = (((n10,(n12,n3)),n23),((((n0,(n15,n2)),((n1,(n16,((n11,n5),(n13,(n14,n4))))),(n8,(n18,(n19,(n22,n7)))))),n27),n6));
	TREE 'Tree 18 from search (criterion: minimize Tree value using character matrix)+' = (((n10,(n12,n3)),n23),((((((n1,(n16,((n11,n5),((n14,n13),n4)))),(n8,(n18,(n19,(n22,n7))))),n0),(n15,n2)),n27),n6));
	TREE 'Tree 19 from search (criterion: minimize Tree value using character matrix)+' = (((n10,(n12,n3)),n23),((((((n1,(n16,((n11,n5),(n14,(n13,n4))))),(n8,(n18,(n19,(n22,n7))))),n0),(n15,n2)),n27),n6));
	TREE 'Tree 20 from search (criterion: minimize Tree value using character matrix)+' = (((n10,(n12,n3)),n23),((((((n1,(n16,((n11,n5),(n13,(n14,n4))))),((n18,n8),(n19,(n22,n7)))),n0),(n15,n2)),n27),n6));
	TREE 'Tree 21 from search (criterion: minimize Tree value using character matrix)+' = (((n10,(n12,n3)),n23),((((((n1,(n16,((n11,n5),(n13,(n14,n4))))),(n18,(n8,(n19,(n22,n7))))),n0),(n15,n2)),n27),n6));
	TREE 'Tree 22 from search (criterion: minimize Tree value using character matrix)+' = (((n10,(n12,n3)),n23),((((((n1,(n16,((n11,n5),(n13,(n14,n4))))),(n8,(n18,((n22,n19),n7)))),n0),(n15,n2)),n27),n6));
	TREE 'Tree 23 from search (criterion: minimize Tree value using character matrix)+' = (((n10,(n12,n3)),n23),((((((n1,(n16,((n11,n5),(n13,(n14,n4))))),(n8,(n18,(n22,(n19,n7))))),n0),(n15,n2)),n27),n6));
	TREE 'Tree 24 from search (criterion: minimize Tree value using character matrix)+' = (((n10,(n12,n3)),(n6,n23)),(((((n1,(n16,((n11,n5),(n13,(n14,n4))))),(n8,(n18,(n19,(n22,n7))))),n0),(n15,n2)),n27));
	TREE 'Tree 25 from search (criterion: minimize Tree value using character matrix)+' = (((n12,n3),(((((((n1,(n16,((n11,n5),(n13,(n14,n4))))),(n8,(n18,(n19,(n22,n7))))),n0),(n15,n2)),n27),n6),n23)),n10);
	TREE 'Tree 26 from search (criterion: minimize Tree value using character matrix)+' = ((n12,n3),(n10,(((((((n1,(n16,((n11,n5),(n13,(n14,n4))))),(n8,(n18,(n19,(n22,n7))))),n0),(n15,n2)),n27),n6),n23)));
	TREE 'Tree 27 from search (criterion: minimize Tree value using character matrix)+' = ((n10,(n12,n3)),(((((n0,(n15,n2)),((n1,(n16,((n11,n5),(n13,(n14,n4))))),(n8,(n18,(n19,(n22,n7)))))),n27),n6),n23));
	TREE 'Tree 28 from search (criterion: minimize Tree value using character matrix)+' = ((n10,(n12,n3)),(((((((n1,(n16,((n11,n5),((n14,n13),n4)))),(n8,(n18,(n19,(n22,n7))))),n0),(n15,n2)),n27),n6),n23));
	TREE 'Tree 29 from search (criterion: minimize Tree value using character matrix)+' = ((n10,(n12,n3)),(((((((n1,(n16,((n11,n5),(n14,(n13,n4))))),(n8,(n18,(n19,(n22,n7))))),n0),(n15,n2)),n27),n6),n23));
	TREE 'Tree 30 from search (criterion: minimize Tree value using character matrix)+' = ((n10,(n12,n3)),(((((((n1,(n16,((n11,n5),(n13,(n14,n4))))),((n18,n8),(n19,(n22,n7)))),n0),(n15,n2)),n27),n6),n23));
	TREE 'Tree 31 from search (criterion: minimize Tree value using character matrix)+' = ((n10,(n12,n3)),(((((((n1,(n16,((n11,n5),(n13,(n14,n4))))),(n18,(n8,(n19,(n22,n7))))),n0),(n15,n2)),n27),n6),n23));
	TREE 'Tree 32 from search (criterion: minimize Tree value using character matrix)+' = ((n10,(n12,n3)),(((((((n1,(n16,((n11,n5),(n13,(n14,n4))))),(n8,(n18,((n22,n19),n7)))),n0),(n15,n2)),n27),n6),n23));
	TREE 'Tree 33 from search (criterion: minimize Tree value using character matrix)+' = ((n10,(n12,n3)),(((((((n1,(n16,((n11,n5),(n13,(n14,n4))))),(n8,(n18,(n22,(n19,n7))))),n0),(n15,n2)),n27),n6),n23));
	TREE 'Tree 34 from search (criterion: minimize Tree value using character matrix)+' = ((n6,((((n0,(n15,n2)),((n1,(n16,((n11,n5),(n13,(n14,n4))))),(n8,(n18,(n19,(n22,n7)))))),n27),(n10,(n12,n3)))),n23);
	TREE 'Tree 35 from search (criterion: minimize Tree value using character matrix)+' = ((n6,((((((n1,(n16,((n11,n5),((n14,n13),n4)))),(n8,(n18,(n19,(n22,n7))))),n0),(n15,n2)),n27),(n10,(n12,n3)))),n23);
	TREE 'Tree 36 from search (criterion: minimize Tree value using character matrix)+' = ((n6,((((((n1,(n16,((n11,n5),(n14,(n13,n4))))),(n8,(n18,(n19,(n22,n7))))),n0),(n15,n2)),n27),(n10,(n12,n3)))),n23);
	TREE 'Tree 37 from search (criterion: minimize Tree value using character matrix)+' = ((n6,((((((n1,(n16,((n11,n5),(n13,(n14,n4))))),((n18,n8),(n19,(n22,n7)))),n0),(n15,n2)),n27),(n10,(n12,n3)))),n23);
	TREE 'Tree 38 from search (criterion: minimize Tree value using character matrix)+' = ((n6,((((((n1,(n16,((n11,n5),(n13,(n14,n4))))),(n18,(n8,(n19,(n22,n7))))),n0),(n15,n2)),n27),(n10,(n12,n3)))),n23);
	TREE 'Tree 39 from search (criterion: minimize Tree value using character matrix)+' = ((n6,((((((n1,(n16,((n11,n5),(n13,(n14,n4))))),(n8,(n18,((n22,n19),n7)))),n0),(n15,n2)),n27),(n10,(n12,n3)))),n23);
	TREE 'Tree 40 from search (criterion: minimize Tree value using character matrix)+' = ((n6,((((((n1,(n16,((n11,n5),(n13,(n14,n4))))),(n8,(n18,(n22,(n19,n7))))),n0),(n15,n2)),n27),(n10,(n12,n3)))),n23);
	TREE 'Tree 41 from search (criterion: minimize Tree value using character matrix)+' = ((((((n0,(n15,n2)),((n1,(n16,((n11,n5),((n14,n13),n4)))),(n8,(n18,(n19,(n22,n7)))))),n27),n6),(n10,(n12,n3))),n23);
	TREE 'Tree 42 from search (criterion: minimize Tree value using character matrix)+' = ((((((n0,(n15,n2)),((n1,(n16,((n11,n5),(n14,(n13,n4))))),(n8,(n18,(n19,(n22,n7)))))),n27),n6),(n10,(n12,n3))),n23);
	TREE 'Tree 43 from search (criterion: minimize Tree value using character matrix)+' = ((((((n0,(n15,n2)),((n1,(n16,((n11,n5),(n13,(n14,n4))))),((n18,n8),(n19,(n22,n7))))),n27),n6),(n10,(n12,n3))),n23);
	TREE 'Tree 44 from search (criterion: minimize Tree value using character matrix)+' = ((((((n0,(n15,n2)),((n1,(n16,((n11,n5),(n13,(n14,n4))))),(n18,(n8,(n19,(n22,n7)))))),n27),n6),(n10,(n12,n3))),n23);
	TREE 'Tree 45 from search (criterion: minimize Tree value using character matrix)+' = ((((((n0,(n15,n2)),((n1,(n16,((n11,n5),(n13,(n14,n4))))),(n8,(n18,((n22,n19),n7))))),n27),n6),(n10,(n12,n3))),n23);
	TREE 'Tree 46 from search (criterion: minimize Tree value using character matrix)+' = ((((((n0,(n15,n2)),((n1,(n16,((n11,n5),(n13,(n14,n4))))),(n8,(n18,(n22,(n19,n7)))))),n27),n6),(n10,(n12,n3))),n23);
	TREE 'Tree 47 from search (criterion: minimize Tree value using character matrix)+' = ((((((n0,(n15,n2)),((n1,(n16,((n11,n5),(n13,(n14,n4))))),(n8,(n18,(n19,(n22,n7)))))),n27),(n10,(n12,n3))),n23),n6);
	TREE 'Tree 48 from search (criterion: minimize Tree value using character matrix)+' = (((((n0,(n15,n2)),((n1,(n16,((n11,n5),(n13,(n14,n4))))),(n8,(n18,(n19,(n22,n7)))))),n27),(n10,(n12,n3))),(n6,n23));
	TREE 'Tree 49 from search (criterion: minimize Tree value using character matrix)+' = (((((n0,(n15,n2)),((n1,(n16,((n11,n5),(n13,(n14,n4))))),(n8,(n18,(n19,(n22,n7)))))),n27),(n23,n6)),(n10,(n12,n3)));
	TREE 'Tree 50 from search (criterion: minimize Tree value using character matrix)+' = ((((((((n1,(n16,((n11,n5),((n14,n13),n4)))),((n18,n8),(n19,(n22,n7)))),n0),(n15,n2)),n27),n6),(n10,(n12,n3))),n23);
	TREE 'Tree 51 from search (criterion: minimize Tree value using character matrix)+' = ((((((((n1,(n16,((n11,n5),((n14,n13),n4)))),(n18,(n8,(n19,(n22,n7))))),n0),(n15,n2)),n27),n6),(n10,(n12,n3))),n23);
	TREE 'Tree 52 from search (criterion: minimize Tree value using character matrix)+' = ((((((((n1,(n16,((n11,n5),((n14,n13),n4)))),(n8,(n18,((n22,n19),n7)))),n0),(n15,n2)),n27),n6),(n10,(n12,n3))),n23);
	TREE 'Tree 53 from search (criterion: minimize Tree value using character matrix)+' = ((((((((n1,(n16,((n11,n5),((n14,n13),n4)))),(n8,(n18,(n22,(n19,n7))))),n0),(n15,n2)),n27),n6),(n10,(n12,n3))),n23);
	TREE 'Tree 54 from search (criterion: minimize Tree value using character matrix)+' = ((((((((n1,(n16,((n11,n5),((n14,n13),n4)))),(n8,(n18,(n19,(n22,n7))))),n0),(n15,n2)),n27),(n10,(n12,n3))),n23),n6);
	TREE 'Tree 55 from search (criterion: minimize Tree value using character matrix)+' = (((((((n1,(n16,((n11,n5),((n14,n13),n4)))),(n8,(n18,(n19,(n22,n7))))),n0),(n15,n2)),n27),(n10,(n12,n3))),(n6,n23));
	TREE 'Tree 56 from search (criterion: minimize Tree value using character matrix)+' = (((((((n1,(n16,((n11,n5),((n14,n13),n4)))),(n8,(n18,(n19,(n22,n7))))),n0),(n15,n2)),n27),(n23,n6)),(n10,(n12,n3)));
	TREE 'Tree 57 from search (criterion: minimize Tree value using character matrix)+' = ((((((((n1,(n16,((n11,n5),(n14,(n13,n4))))),((n18,n8),(n19,(n22,n7)))),n0),(n15,n2)),n27),n6),(n10,(n12,n3))),n23);
	TREE 'Tree 58 from search (criterion: minimize Tree value using character matrix)+' = ((((((((n1,(n16,((n11,n5),(n14,(n13,n4))))),(n18,(n8,(n19,(n22,n7))))),n0),(n15,n2)),n27),n6),(n10,(n12,n3))),n23);
	TREE 'Tree 59 from search (criterion: minimize Tree value using character matrix)+' = ((((((((n1,(n16,((n11,n5),(n14,(n13,n4))))),(n8,(n18,((n22,n19),n7)))),n0),(n15,n2)),n27),n6),(n10,(n12,n3))),n23);
	TREE 'Tree 60 from search (criterion: minimize Tree value using character matrix)+' = ((((((((n1,(n16,((n11,n5),(n14,(n13,n4))))),(n8,(n18,(n22,(n19,n7))))),n0),(n15,n2)),n27),n6),(n10,(n12,n3))),n23);
	TREE 'Tree 61 from search (criterion: minimize Tree value using character matrix)+' = ((((((((n1,(n16,((n11,n5),(n14,(n13,n4))))),(n8,(n18,(n19,(n22,n7))))),n0),(n15,n2)),n27),(n10,(n12,n3))),n23),n6);
	TREE 'Tree 62 from search (criterion: minimize Tree value using character matrix)+' = (((((((n1,(n16,((n11,n5),(n14,(n13,n4))))),(n8,(n18,(n19,(n22,n7))))),n0),(n15,n2)),n27),(n10,(n12,n3))),(n6,n23));
	TREE 'Tree 63 from search (criterion: minimize Tree value using character matrix)+' = (((((((n1,(n16,((n11,n5),(n14,(n13,n4))))),(n8,(n18,(n19,(n22,n7))))),n0),(n15,n2)),n27),(n23,n6)),(n10,(n12,n3)));
	TREE 'Tree 64 from search (criterion: minimize Tree value using character matrix)+' = ((((((((n1,(n16,((n11,n5),(n13,(n14,n4))))),((n18,n8),((n22,n19),n7))),n0),(n15,n2)),n27),n6),(n10,(n12,n3))),n23);
	TREE 'Tree 65 from search (criterion: minimize Tree value using character matrix)+' = ((((((((n1,(n16,((n11,n5),(n13,(n14,n4))))),((n18,n8),(n22,(n19,n7)))),n0),(n15,n2)),n27),n6),(n10,(n12,n3))),n23);
	TREE 'Tree 66 from search (criterion: minimize Tree value using character matrix)+' = ((((((((n1,(n16,((n11,n5),(n13,(n14,n4))))),((n18,n8),(n19,(n22,n7)))),n0),(n15,n2)),n27),(n10,(n12,n3))),n23),n6);
	TREE 'Tree 67 from search (criterion: minimize Tree value using character matrix)+' = (((((((n1,(n16,((n11,n5),(n13,(n14,n4))))),((n18,n8),(n19,(n22,n7)))),n0),(n15,n2)),n27),(n10,(n12,n3))),(n6,n23));
	TREE 'Tree 68 from search (criterion: minimize Tree value using character matrix)+' = (((((((n1,(n16,((n11,n5),(n13,(n14,n4))))),((n18,n8),(n19,(n22,n7)))),n0),(n15,n2)),n27),(n23,n6)),(n10,(n12,n3)));
	TREE 'Tree 69 from search (criterion: minimize Tree value using character matrix)+' = ((((((((n1,(n16,((n11,n5),(n13,(n14,n4))))),(n18,(n8,((n22,n19),n7)))),n0),(n15,n2)),n27),n6),(n10,(n12,n3))),n23);
	TREE 'Tree 70 from search (criterion: minimize Tree value using character matrix)+' = ((((((((n1,(n16,((n11,n5),(n13,(n14,n4))))),(n18,(n8,(n22,(n19,n7))))),n0),(n15,n2)),n27),n6),(n10,(n12,n3))),n23);
	TREE 'Tree 71 from search (criterion: minimize Tree value using character matrix)+' = ((((((((n1,(n16,((n11,n5),(n13,(n14,n4))))),(n18,(n8,(n19,(n22,n7))))),n0),(n15,n2)),n27),(n10,(n12,n3))),n23),n6);
	TREE 'Tree 72 from search (criterion: minimize Tree value using character matrix)+' = (((((((n1,(n16,((n11,n5),(n13,(n14,n4))))),(n18,(n8,(n19,(n22,n7))))),n0),(n15,n2)),n27),(n10,(n12,n3))),(n6,n23));
	TREE 'Tree 73 from search (criterion: minimize Tree value using character matrix)+' = (((((((n1,(n16,((n11,n5),(n13,(n14,n4))))),(n18,(n8,(n19,(n22,n7))))),n0),(n15,n2)),n27),(n23,n6)),(n10,(n12,n3)));
	TREE 'Tree 74 from search (criterion: minimize Tree value using character matrix)+' = ((((((((n1,(n16,((n11,n5),(n13,(n14,n4))))),(n8,(n18,((n22,n19),n7)))),n0),(n15,n2)),n27),(n10,(n12,n3))),n23),n6);
	TREE 'Tree 75 from search (criterion: minimize Tree value using character matrix)+' = (((((((n1,(n16,((n11,n5),(n13,(n14,n4))))),(n8,(n18,((n22,n19),n7)))),n0),(n15,n2)),n27),(n10,(n12,n3))),(n6,n23));
	TREE 'Tree 76 from search (criterion: minimize Tree value using character matrix)+' = (((((((n1,(n16,((n11,n5),(n13,(n14,n4))))),(n8,(n18,((n22,n19),n7)))),n0),(n15,n2)),n27),(n23,n6)),(n10,(n12,n3)));
	TREE 'Tree 77 from search (criterion: minimize Tree value using character matrix)+' = ((((((((n1,(n16,((n11,n5),(n13,(n14,n4))))),(n8,(n18,(n22,(n19,n7))))),n0),(n15,n2)),n27),(n10,(n12,n3))),n23),n6);
	TREE 'Tree 78 from search (criterion: minimize Tree value using character matrix)+' = (((((((n1,(n16,((n11,n5),(n13,(n14,n4))))),(n8,(n18,(n22,(n19,n7))))),n0),(n15,n2)),n27),(n10,(n12,n3))),(n6,n23));
	TREE 'Tree 79 from search (criterion: minimize Tree value using character matrix)+' = (((((((n1,(n16,((n11,n5),(n13,(n14,n4))))),(n8,(n18,(n22,(n19,n7))))),n0),(n15,n2)),n27),(n23,n6)),(n10,(n12,n3)));
	TREE 'Tree 80 from search (criterion: minimize Tree value using character matrix)+' = ((n10,((((((n1,(n16,((n11,n5),(n13,(n14,n4))))),(n8,(n18,(n19,(n22,n7))))),n0),(n15,n2)),n27),(n23,n6))),(n12,n3));
	TREE 'Tree 81 from search (criterion: minimize Tree value using character matrix)+' = (n10,(((((((n1,(n16,((n11,n5),(n13,(n14,n4))))),(n8,(n18,(n19,(n22,n7))))),n0),(n15,n2)),n27),(n23,n6)),(n12,n3)));
	TREE 'Tree 82 from search (criterion: minimize Tree value using character matrix)+' = (((((n0,(n15,n2)),((n1,(n16,((n11,n5),(n13,(n14,n4))))),(n8,(n18,(n19,(n22,n7)))))),n27),((n10,(n12,n3)),n23)),n6);
	TREE 'Tree 83 from search (criterion: minimize Tree value using character matrix)+' = (((((((n1,(n16,((n11,n5),((n14,n13),n4)))),(n8,(n18,(n19,(n22,n7))))),n0),(n15,n2)),n27),((n10,(n12,n3)),n23)),n6);
	TREE 'Tree 84 from search (criterion: minimize Tree value using character matrix)+' = (((((((n1,(n16,((n11,n5),(n14,(n13,n4))))),(n8,(n18,(n19,(n22,n7))))),n0),(n15,n2)),n27),((n10,(n12,n3)),n23)),n6);
	TREE 'Tree 85 from search (criterion: minimize Tree value using character matrix)+' = (((((((n1,(n16,((n11,n5),(n13,(n14,n4))))),((n18,n8),(n19,(n22,n7)))),n0),(n15,n2)),n27),((n10,(n12,n3)),n23)),n6);
	TREE 'Tree 86 from search (criterion: minimize Tree value using character matrix)+' = (((((((n1,(n16,((n11,n5),(n13,(n14,n4))))),(n18,(n8,(n19,(n22,n7))))),n0),(n15,n2)),n27),((n10,(n12,n3)),n23)),n6);
	TREE 'Tree 87 from search (criterion: minimize Tree value using character matrix)+' = (((((((n1,(n16,((n11,n5),(n13,(n14,n4))))),(n8,(n18,((n22,n19),n7)))),n0),(n15,n2)),n27),((n10,(n12,n3)),n23)),n6);
	TREE 'Tree 88 from search (criterion: minimize Tree value using character matrix)+' = (((((((n1,(n16,((n11,n5),(n13,(n14,n4))))),(n8,(n18,(n22,(n19,n7))))),n0),(n15,n2)),n27),((n10,(n12,n3)),n23)),n6);
	TREE 'Tree 89 from search (criterion: minimize Tree value using character matrix)+' = ((n27,(((n10,(n12,n3)),n23),n6)),((((n1,(n16,((n11,n5),(n13,(n14,n4))))),(n8,(n18,(n19,(n22,n7))))),n0),(n15,n2)));
	TREE 'Tree 90 from search (criterion: minimize Tree value using character matrix)+' = (n27,(((((n1,(n16,((n11,n5),(n13,(n14,n4))))),(n8,(n18,(n19,(n22,n7))))),n0),(n15,n2)),(((n10,(n12,n3)),n23),n6)));
	TREE 'Tree 91 from search (criterion: minimize Tree value using character matrix)+' = ((((n0,(n15,n2)),((n1,(n16,((n11,n5),(n13,(n14,n4))))),(n8,(n18,(n19,(n22,n7)))))),n27),(((n10,(n12,n3)),n23),n6));
	TREE 'Tree 92 from search (criterion: minimize Tree value using character matrix)+' = ((((((n1,(n16,((n11,n5),((n14,n13),n4)))),(n8,(n18,(n19,(n22,n7))))),n0),(n15,n2)),n27),(((n10,(n12,n3)),n23),n6));
	TREE 'Tree 93 from search (criterion: minimize Tree value using character matrix)+' = ((((((n1,(n16,((n11,n5),(n14,(n13,n4))))),(n8,(n18,(n19,(n22,n7))))),n0),(n15,n2)),n27),(((n10,(n12,n3)),n23),n6));
	TREE 'Tree 94 from search (criterion: minimize Tree value using character matrix)+' = ((((((n1,(n16,((n11,n5),(n13,(n14,n4))))),((n18,n8),(n19,(n22,n7)))),n0),(n15,n2)),n27),(((n10,(n12,n3)),n23),n6));
	TREE 'Tree 95 from search (criterion: minimize Tree value using character matrix)+' = ((((((n1,(n16,((n11,n5),(n13,(n14,n4))))),(n18,(n8,(n19,(n22,n7))))),n0),(n15,n2)),n27),(((n10,(n12,n3)),n23),n6));
	TREE 'Tree 96 from search (criterion: minimize Tree value using character matrix)+' = ((((((n1,(n16,((n11,n5),(n13,(n14,n4))))),(n8,(n18,((n22,n19),n7)))),n0),(n15,n2)),n27),(((n10,(n12,n3)),n23),n6));
	TREE 'Tree 97 from search (criterion: minimize Tree value using character matrix)+' = ((((((n1,(n16,((n11,n5),(n13,(n14,n4))))),(n8,(n18,(n22,(n19,n7))))),n0),(n15,n2)),n27),(((n10,(n12,n3)),n23),n6));
	TREE 'Tree 98 from search (criterion: minimize Tree value using character matrix)+' = (((n10,(n12,n3)),n23),((((n0,(n15,n2)),((n1,(n16,((n11,n5),((n14,n13),n4)))),(n8,(n18,(n19,(n22,n7)))))),n27),n6));
	TREE 'Tree 99 from search (criterion: minimize Tree value using character matrix)+' = (((n10,(n12,n3)),n23),((((n0,(n15,n2)),((n1,(n16,((n11,n5),(n14,(n13,n4))))),(n8,(n18,(n19,(n22,n7)))))),n27),n6));
	TREE 'Tree 100 from search (criterion: minimize Tree value using character matrix)+' = (((n10,(n12,n3)),n23),((((n0,(n15,n2)),((n1,(n16,((n11,n5),(n13,(n14,n4))))),((n18,n8),(n19,(n22,n7))))),n27),n6));

END;


BEGIN NOTES;

	TEXT   TAXON = 1 CHARACTER = 39 TEXT = 1;

END;

Begin MESQUITE;
		MESQUITESCRIPTVERSION 2;
		TITLE AUTO;
		tell ProjectCoordinator;
		timeSaved 1535065558985;
		getEmployee #mesquite.minimal.ManageTaxa.ManageTaxa;
		tell It;
			setID 0 5796436637487034368;
			tell It;
				setDefaultOrder  51 176 93 45 61 66 71 82 91 24 100 103 122 124 125 131 143 22 40 81 29 28 20 174 25 23 26 204;
				attachments ;
			endTell;
		endTell;
		getEmployee #mesquite.charMatrices.ManageCharacters.ManageCharacters;
		tell It;
			setID 0 4662462210488397264;
			tell It;
				setDefaultOrder  0 1 2 3 4 5 6 8 9 10 11 12 13 14 15 16 17 18 19 20 21 22 23 24 25 26 27 28 29 30 31 32 33 34 35 36 37 38 39 40 41 42 43 44 45 46 47 48 49 50 51 52 53 54 55 56 57 58 59 60 61 62 63 64 65 66 67 68 69 70 71 72 73 74 75 76 77 78 79 80 81 82 84 85 86 87 88 89 90 91 92 93 94 96 97 98 99 101 102 103 104 105 106 107 108 109 121 122 124 125 128 129 130 131 132 133 137 138 118 138 139 140 141 142 143 146 256 126 146 147 148 151 152 153 154 155 135 155 156 157 158 159 161 162 163 144 163 164 165 166 149 166 168 169 170 171 172 173 174 175 176 177 178 179 180 181 182 183 184 185 186 187 188 189 190 191 192 193 194 195 196 197 198 199 200 201 202 203 204 205 206 207 208 209 210 211 212 213 214 215 216 217 218 219 220 221 222 223 224 225 226 227 228 229 232 233 234 235 236 237 238 239 240 241 242 243 244 245 246 247 248 249 250 251 252 253 254 255 258 259 260 261 262 263 264 265 266 267 268 269 270 271 274 275 276 277 278;
				attachments ;
			endTell;
			mqVersion 331;
			checksumv 0 3 561466271 null  getNumChars 257 numChars 257 getNumTaxa 28 numTaxa 28   short true   bits 2305843009213693983   states 31   sumSquaresStatesOnly 20697.0 sumSquares -9.2233720368547748E18 longCompressibleToShort false usingShortMatrix true   NumFiles 1 NumMatrices 1;
			mqVersion;
		endTell;
		getWindow;
		tell It;
			suppress;
			setResourcesState false false 100;
			setPopoutState 400;
			setExplanationSize 0;
			setAnnotationSize 0;
			setFontIncAnnot 0;
			setFontIncExp 0;
			setSize 1366 649;
			setLocation -8 0;
			setFont SanSerif;
			setFontSize 10;
			getToolPalette;
			tell It;
			endTell;
			desuppress;
		endTell;
		getEmployee  #mesquite.minimal.ManageTaxa.ManageTaxa;
		tell It;
			showTaxa #5796436637487034368 #mesquite.lists.TaxonList.TaxonList;
			tell It;
				setTaxa #5796436637487034368;
				getWindow;
				tell It;
					useTargetValue off;
					setTargetValue ;
					newAssistant  #mesquite.lists.TaxonListCurrPartition.TaxonListCurrPartition;
					newAssistant  #mesquite.lists.DefaultTaxaOrder.DefaultTaxaOrder;
					getTable;
					tell It;
						columnWidth 1 165;
					endTell;
					setExplanationSize 30;
					setAnnotationSize 20;
					setFontIncAnnot 0;
					setFontIncExp 0;
					setSize 1266 577;
					setLocation -8 0;
					setFont SanSerif;
					setFontSize 10;
					getToolPalette;
					tell It;
						setTool mesquite.lists.TaxonList.TaxonListWindow.ibeam;
					endTell;
				endTell;
				showWindow;
				getEmployee #mesquite.lists.ColorTaxon.ColorTaxon;
				tell It;
					setColor Red;
					removeColor off;
				endTell;
				getEmployee #mesquite.lists.TaxonListAnnotPanel.TaxonListAnnotPanel;
				tell It;
					togglePanel off;
				endTell;
			endTell;
		endTell;
		getEmployee  #mesquite.charMatrices.BasicDataWindowCoord.BasicDataWindowCoord;
		tell It;
			showDataWindow #4662462210488397264 #mesquite.charMatrices.BasicDataWindowMaker.BasicDataWindowMaker;
			tell It;
				getWindow;
				tell It;
					getTable;
					tell It;
						rowNamesWidth 198;
					endTell;
					setExplanationSize 30;
					setAnnotationSize 20;
					setFontIncAnnot 0;
					setFontIncExp 0;
					setSize 1266 577;
					setLocation -8 0;
					setFont SanSerif;
					setFontSize 10;
					getToolPalette;
					tell It;
						setTool mesquite.charMatrices.BasicDataWindowMaker.BasicDataWindow.ibeam;
					endTell;
					setActive;
					setTool mesquite.charMatrices.BasicDataWindowMaker.BasicDataWindow.ibeam;
					colorCells  #mesquite.charMatrices.ColorByState.ColorByState;
				tell It;
					setStateLimit 9;
					toggleUniformMaximum on;
				endTell;
					colorRowNames  #mesquite.charMatrices.TaxonGroupColor.TaxonGroupColor;
					colorColumnNames  #mesquite.charMatrices.CharGroupColor.CharGroupColor;
					colorText  #mesquite.charMatrices.NoColor.NoColor;
					setBackground White;
					toggleShowNames on;
					toggleShowTaxonNames on;
					toggleTight off;
					toggleThinRows off;
					toggleShowChanges on;
					toggleSeparateLines off;
					toggleShowStates on;
					toggleAutoWCharNames on;
					toggleAutoTaxonNames off;
					toggleShowDefaultCharNames off;
					toggleConstrainCW on;
					toggleBirdsEye off;
					toggleShowPaleGrid off;
					toggleShowPaleCellColors off;
					toggleShowPaleExcluded off;
					togglePaleInapplicable on;
					toggleShowBoldCellText off;
					toggleAllowAutosize on;
					toggleColorsPanel off;
					toggleDiagonal on;
					setDiagonalHeight 80;
					toggleLinkedScrolling on;
					toggleScrollLinkedTables off;
				endTell;
				showWindow;
				getWindow;
				tell It;
					forceAutosize;
				endTell;
				getEmployee #mesquite.charMatrices.AlterData.AlterData;
				tell It;
					toggleBySubmenus off;
				endTell;
				getEmployee #mesquite.charMatrices.ColorCells.ColorCells;
				tell It;
					setColor Red;
					removeColor off;
				endTell;
				getEmployee #mesquite.categ.StateNamesStrip.StateNamesStrip;
				tell It;
					showStrip off;
				endTell;
				getEmployee #mesquite.charMatrices.AnnotPanel.AnnotPanel;
				tell It;
					togglePanel off;
				endTell;
				getEmployee #mesquite.charMatrices.CharReferenceStrip.CharReferenceStrip;
				tell It;
					showStrip off;
				endTell;
				getEmployee #mesquite.charMatrices.QuickKeySelector.QuickKeySelector;
				tell It;
					autotabOff;
				endTell;
				getEmployee #mesquite.charMatrices.SelSummaryStrip.SelSummaryStrip;
				tell It;
					showStrip off;
				endTell;
				getEmployee #mesquite.categ.SmallStateNamesEditor.SmallStateNamesEditor;
				tell It;
					panelOpen true;
				endTell;
			endTell;
		endTell;
		getEmployee  #mesquite.charMatrices.ManageCharacters.ManageCharacters;
		tell It;
			showCharacters #4662462210488397264 #mesquite.lists.CharacterList.CharacterList;
			tell It;
				setData 0;
				getWindow;
				tell It;
					useTargetValue off;
					setTargetValue ;
					newAssistant  #mesquite.lists.DefaultCharOrder.DefaultCharOrder;
					newAssistant  #mesquite.lists.CharListInclusion.CharListInclusion;
					newAssistant  #mesquite.lists.CharListPartition.CharListPartition;
					newAssistant  #mesquite.parsimony.CharListParsModels.CharListParsModels;
					getTable;
					tell It;
						columnWidth 1 53;
					endTell;
					setExplanationSize 30;
					setAnnotationSize 20;
					setFontIncAnnot 0;
					setFontIncExp 0;
					setSize 1266 577;
					setLocation -8 0;
					setFont SanSerif;
					setFontSize 10;
					getToolPalette;
					tell It;
					endTell;
				endTell;
				showWindow;
				getEmployee #mesquite.lists.CharListAnnotPanel.CharListAnnotPanel;
				tell It;
					togglePanel off;
				endTell;
			endTell;
		endTell;
		endTell;
end;
