# Supplementary material for: Prionochelys matutina Zangerl, 1953 (Testudines: Pan-Cheloniidae) from the Late Cretaceous of the United States and the evolution of epithecal ossifications in marine turtles
Source: PeerJ. 2018 Nov 1;6:e5876. doi: 10.7717/peerj.5876 (PMC6215699; doi:10.7717/peerj.5876)
Supplement: File S3 [file peerj-06-5876-s004.tre]

#NEXUS 

Begin trees;  [Treefile saved Tuesday, July 4, 2017 at 2:13:39 PM Pacific Daylight Time]
[!
>Data file = Peritresius Matrix.nex
>Tree(s) input to PAUP* as user-defined tree(s)
>
>1 tree read from TREES block; time used = 0.00 sec (CPU time = 0.00 sec)
]
	Translate
		1 'NHMM 000001 (A.hofmanni)',
		2 Ashleychelys_palmeri,
		3 Baptemys_wyomingensis,
		4 Caretta_caretta,
		5 Carolinochelys_wilsoni,
		6 Chelonia_mydas,
		7 Chelydra_serpentina,
		8 'MSC 35085 & RMM 6157 (C. acris)',
		9 'USNM 357166 (C. stenoporus)',
		10 Dermochelys_coriacea,
		11 Emarginachelys_cretacea,
		12 Eretmochelys_imbricata,
		13 Erquelinnesia_gosseleti,
		14 Euclastes_wielandi,
		15 Kinosternon_flavescens,
		16 Lepidochelys_kempii,
		17 Lepidochelys_olivacea,
		18 Mesodermochelys_undulatus,
		19 Mexichelys_coahuilaensis,
		20 Natator_depressus,
		21 'MSC 35984 (P. martini)',
		22 'NJSM 11051 (P. ornatus)',
		23 Protochelydra_zangerli,
		24 Puppigerus_camperi,
		25 Tasbacka_aldabergeni,
		26 Toxochelys_latiremis,
		27 'ALMNH 2005.9.1.13 (P. martini)'
		;
tree Molecular_backbone = [&R] (((3,15),7),((((4,(16,17)),12),(6,20)),10));
End;
