# Supplementary material for: Prionochelys matutina Zangerl, 1953 (Testudines: Pan-Cheloniidae) from the Late Cretaceous of the United States and the evolution of epithecal ossifications in marine turtles
Source: PeerJ. 2018 Nov 1;6:e5876. doi: 10.7717/peerj.5876 (PMC6215699; doi:10.7717/peerj.5876)
Supplement: Table S2 [file peerj-06-5876-s005.xlsx]

## Sheet: Sheet1
	MSC 3500	MSC 113-01-1	MSC 1540	MSC 2517	MSC 3036
Length of coracoid			7.6 cm
(Max) Width of coracoid			4.6 cm
(Min) Width of coracoid			1.0 cm
Width of coracoid head			2.1 cm
Length of scapular process			6.8 cm	7.3 cm
Length of cerv centra		3.7 cm
Width of cerv centra		2.4 cm
Axillary-linguinal distance	6.1 cm	NA	10.5 cm
Hyo-hypo bridge	4.2 cm	NA	10.8 cm
Length of xiphi	6.2 cm	NA
Length of epi	4.5 cm	NA
Width of plastron	10.2 cm	NA	20.3 cm
Length of hyo+hypo	13.5 cm	NA	20.6 cm
Length of costal A	11.1 cm	NA
Length of costal A fontanelle	7.3 cm	NA
Length of costal B	12.2 cm	26.5 cm
Length of costal B fontanelle	8.2 cm	17.5 cm
Length of costal C	10.4 cm	NA
Length of costal C fontanelle	6.5 cm	NA
Length of peri 4R	4.35 cm	8.5 cm		6.5 cm
Width of peri 4R	1.4 cm	3.4 cm		2.2 cm
Length of peri 5R	4.4 cm	NA		5.8 cm
Width of peri 5R	1.9 cm	NA		2.5 cm
Length of peri 6R	4.7 cm	NA		5.4 cm
Width of peri 6R	2.2 cm	NA		4.3 cm
Length of peri 7R				5.5 cm
Width of peri 7R				4.0 cm
Length of peri 8R	4.65 cm	NA		6.8 cm
Width of peri 8R	2.8 cm	NA		4.9 cm
Length of peri 9R
Width of peri 9R
Length of peri 10R
Width of peri 10R
Length of peri 11R
Width of peri 11R
Length of peri 1L			5.0 cm		5.6 cm
Width of peri 1L			2.7 cm		2.8 cm
Length of peri 2L	3.6 cm	NA	4.8 cm		6.0 cm
Width of peri 2L	1.6 cm	NA	2.3 cm		2.5 cm
Length of peri 3L	NA	8.3 cm	6.6 cm		5.5 cm
Width of peri 3L	NA	3.8 cm	2.5 cm		2.8 cm
Length of peri 4L	NA	NA			7.6 cm
Width of peri 4L	NA	NA			4.3 cm
Length of peri 5L	NA	9.6 cm	7.1 cm		8.25 cm
Width of peri 5L	NA	4.8 cm	4.0 cm		4.7 cm
Length of peri 6L	NA	9.4 cm	6.7 cm		7.9 cm
Width of peri 6L	NA	6.2 cm	5.4 cm		5.5 cm
Length of peri 7L	NA	9.2 cm	6.8 cm		7.8 cm
Width of peri 7L	NA	7.0 cm	5.7 cm		6.7 cm
Length of peri 8L	NA	9.2 cm	6.7 cm		7.6 cm
Width of peri 8L	NA	6.8 cm	5.3 cm		6.6 cm
Length of peri 9L	NA	9.1 cm	6.6 cm		7.3 cm
Width of peri 9L	NA	6.9 cm	5.8 cm		6.7 cm
Length of peri 10L	NA	7.4 cm	6.1 cm		7.1 cm
Width of peri 10L	NA	6.7 cm	5.5 cm		7.0 cm
Length of peri 11L	NA	7.2 cm	6.0 cm		7.0 cm
Width of peri 11L	NA	7.4 cm	5.6 cm		7.1 cm
Length of pygal	NA	9.5 cm	7.1 cm
Width of pygal	NA	8.2 cm	6.5 cm
